# Supplementary material for: PRMT5 inhibition suppresses the PI3K/AKT pathway to attenuate vascular smooth muscle cell pathological phenotype in intracranial aneurysm
Source: Front Neurol. 2026 Jun 18;17:1771196. doi: 10.3389/fneur.2026.1771196 (PMC13322850; doi:10.3389/fneur.2026.1771196)
Supplement: Supplementary file 1 [file Data_Sheet_1.ZIP]

Archive with 52 entries (51 files):
- Statistical results/
- Statistical results/Descriptive statistics of Fig1A-IHC.csv
- Statistical results/Descriptive statistics of Fig1B-CCK8.csv
- Statistical results/Descriptive statistics of Fig1C-PRMT5.csv
- Statistical results/Descriptive statistics of Fig2A-AVPI.csv
- Statistical results/Descriptive statistics of Fig2B-CCK8.csv
- Statistical results/Descriptive statistics of Fig2C-transwell.csv
- Statistical results/Descriptive statistics of Fig3A-H4R3me2s.csv
- Statistical results/Descriptive statistics of Fig3A-MMP9.csv
- Statistical results/Descriptive statistics of Fig3A-OPN.csv
- Statistical results/Descriptive statistics of Fig3A-PRMT5.csv
- Statistical results/Descriptive statistics of Fig3A-a-SMA.csv
- Statistical results/Descriptive statistics of Fig3B-AKT.csv
- Statistical results/Descriptive statistics of Fig3B-PI3K.csv
- Statistical results/Descriptive statistics of Fig4A-AKT.csv
- Statistical results/Descriptive statistics of Fig4A-PI3K.csv
- Statistical results/Descriptive statistics of Fig4B-CCK8.csv
- Statistical results/Descriptive statistics of Fig4C-AVPI.csv
- Statistical results/Descriptive statistics of Fig4D-transwell.csv
- Statistical results/Descriptive statistics of Fig5-MMP9.csv
- Statistical results/Descriptive statistics of Fig5-OPN.csv
- Statistical results/Descriptive statistics of Fig5-a-SMA.csv
- Statistical results/Descriptive statistics of FigS2A-cleaved caspase3.csv
- Statistical results/Descriptive statistics of FigS2B-transwell (6 h).csv
- Statistical results/Descriptive statistics of FigS3A-IHC-P-PI3K.csv
- Statistical results/Descriptive statistics of FigS3B-PI3K.csv
- Statistical results/Fisher's exact test of FigS1-IA incidence.csv
- Statistical results/Ordinary one-way ANOVA of Fig1B-CCK8.csv
- Statistical results/Ordinary one-way ANOVA of Fig1C-PRMT5.csv
- Statistical results/Ordinary one-way ANOVA of Fig2A-AVPI.csv
- Statistical results/Ordinary one-way ANOVA of Fig2B-CCK8.csv
- Statistical results/Ordinary one-way ANOVA of Fig2C-transwell.csv
- Statistical results/Ordinary one-way ANOVA of Fig3A-H4R3me2s.csv
- Statistical results/Ordinary one-way ANOVA of Fig3A-MMP9.csv
- Statistical results/Ordinary one-way ANOVA of Fig3A-OPN.csv
- Statistical results/Ordinary one-way ANOVA of Fig3A-PRMT5.csv
- Statistical results/Ordinary one-way ANOVA of Fig3A-a-SMA.csv
- Statistical results/Ordinary one-way ANOVA of Fig3B-AKT.csv
- Statistical results/Ordinary one-way ANOVA of Fig3B-PI3K.csv
- Statistical results/Ordinary one-way ANOVA of Fig4A-AKT.csv
- Statistical results/Ordinary one-way ANOVA of Fig4A-PI3K.csv
- Statistical results/Ordinary one-way ANOVA of Fig4B-CCK8.csv
- Statistical results/Ordinary one-way ANOVA of Fig4C-AVPI.csv
- Statistical results/Ordinary one-way ANOVA of Fig4D-transwell.csv
- Statistical results/Ordinary one-way ANOVA of Fig5-MMP9.csv
- Statistical results/Ordinary one-way ANOVA of Fig5-OPN.csv
- Statistical results/Ordinary one-way ANOVA of Fig5-a-SMA.csv
- Statistical results/Ordinary one-way ANOVA of FigS2B-PI3K.csv
- Statistical results/Ordinary one-way ANOVA of FigS4A-cleaved caspase3.csv
- Statistical results/Ordinary one-way ANOVA of FigS4B-transwell (6 h).csv
- Statistical results/Unpaired t test of Fig1A-IHC.csv
- Statistical results/Unpaired t test of FigS2A-IHC-P-PI3K.csv
