# Supplementary material for: PRMT5 inhibition suppresses the PI3K/AKT pathway to attenuate vascular smooth muscle cell pathological phenotype in intracranial aneurysm
Source: Front Neurol. 2026 Jun 18;17:1771196. doi: 10.3389/fneur.2026.1771196 (PMC13322850; doi:10.3389/fneur.2026.1771196)
Supplement: Supplementary file 1 [file Data_Sheet_1.ZIP › Statistical results/Descriptive statistics of Fig1A-IHC.csv]

	Sham	Model
Number of values	5	5
Minimum	2.000	5.000
Maximum	5.000	9.000
Range	3.000	4.000
Mean	3.400	7.000
Std. Deviation	1.140	1.581
Std. Error of Mean	0.5099	0.7071
