# Supplementary material for: PRMT5 inhibition suppresses the PI3K/AKT pathway to attenuate vascular smooth muscle cell pathological phenotype in intracranial aneurysm
Source: Front Neurol. 2026 Jun 18;17:1771196. doi: 10.3389/fneur.2026.1771196 (PMC13322850; doi:10.3389/fneur.2026.1771196)
Supplement: Supplementary file 1 [file Data_Sheet_1.ZIP › Statistical results/Descriptive statistics of Fig1B-CCK8.csv]

	Untreated	Ang II (0.1 μM)	Ang II (0.5 μM)	Ang II (1 μM)
Number of values	3	3	3	3
Minimum	0.3320	0.3710	0.3970	0.4190
Maximum	0.3680	0.3970	0.4270	0.4570
Range	0.03600	0.02600	0.03000	0.03800
Mean	0.3483	0.3810	0.4083	0.4367
Std. Deviation	0.01823	0.01400	0.01629	0.01914
Std. Error of Mean	0.01053	0.008083	0.009404	0.01105
