# Supplementary material for: PRMT5 inhibition suppresses the PI3K/AKT pathway to attenuate vascular smooth muscle cell pathological phenotype in intracranial aneurysm
Source: Front Neurol. 2026 Jun 18;17:1771196. doi: 10.3389/fneur.2026.1771196 (PMC13322850; doi:10.3389/fneur.2026.1771196)
Supplement: Supplementary file 1 [file Data_Sheet_1.ZIP › Statistical results/Descriptive statistics of Fig1C-PRMT5.csv]

	Untreated	Ang II (0.1 μM)	Ang II (0.5 μM)	Ang II (1 μM)
Number of values	3	3	3	3
Minimum	0.1670	0.2120	0.2600	0.3480
Maximum	0.2180	0.2760	0.3560	0.4060
Range	0.05100	0.06400	0.09600	0.05800
Mean	0.1937	0.2473	0.2957	0.3737
Std. Deviation	0.02558	0.03252	0.05254	0.02957
Std. Error of Mean	0.01477	0.01877	0.03033	0.01707
