# Supplementary material for: PRMT5 inhibition suppresses the PI3K/AKT pathway to attenuate vascular smooth muscle cell pathological phenotype in intracranial aneurysm
Source: Front Neurol. 2026 Jun 18;17:1771196. doi: 10.3389/fneur.2026.1771196 (PMC13322850; doi:10.3389/fneur.2026.1771196)
Supplement: Supplementary file 1 [file Data_Sheet_1.ZIP › Statistical results/Descriptive statistics of Fig2A-AVPI.csv]

	Model	EPZ (1 μM)	EPZ (5 μM)	EPZ (10 μM)
Number of values	3	3	3	3
Minimum	3.200	4.120	6.110	8.270
Maximum	3.730	4.530	7.420	9.520
Range	0.5300	0.4100	1.310	1.250
Mean	3.457	4.383	6.770	8.757
Std. Deviation	0.2654	0.2285	0.6551	0.6694
Std. Error of Mean	0.1532	0.1320	0.3782	0.3865
