# Supplementary material for: PRMT5 inhibition suppresses the PI3K/AKT pathway to attenuate vascular smooth muscle cell pathological phenotype in intracranial aneurysm
Source: Front Neurol. 2026 Jun 18;17:1771196. doi: 10.3389/fneur.2026.1771196 (PMC13322850; doi:10.3389/fneur.2026.1771196)
Supplement: Supplementary file 1 [file Data_Sheet_1.ZIP › Statistical results/Descriptive statistics of Fig2B-CCK8.csv]

	Model	EPZ (1 μM)	EPZ (5 μM)	EPZ (10 μM)
Number of values	3	3	3	3
Minimum	0.429	0.413	0.375	0.298
Maximum	0.462	0.444	0.408	0.343
Range	0.0330	0.0310	0.0330	0.0450
Mean	0.449	0.429	0.392	0.323
Std. Deviation	0.0178	0.0155	0.0165	0.0228
Std. Error of Mean	0.0103	0.00896	0.00954	0.0132
