# Supplementary material for: PRMT5 inhibition suppresses the PI3K/AKT pathway to attenuate vascular smooth muscle cell pathological phenotype in intracranial aneurysm
Source: Front Neurol. 2026 Jun 18;17:1771196. doi: 10.3389/fneur.2026.1771196 (PMC13322850; doi:10.3389/fneur.2026.1771196)
Supplement: Supplementary file 1 [file Data_Sheet_1.ZIP › Statistical results/Descriptive statistics of Fig2C-transwell.csv]

	Model	EPZ (1 μM)	EPZ (5 μM)	EPZ (10 μM)
Number of values	3	3	3	3
Minimum	94.00	82.00	70.00	41.00
Maximum	113.0	95.00	92.00	55.00
Range	19.00	13.00	22.00	14.00
Mean	105.7	90.00	82.00	48.67
Std. Deviation	10.21	7.000	11.14	7.095
Std. Error of Mean	5.897	4.041	6.429	4.096
