# Supplementary material for: PRMT5 inhibition suppresses the PI3K/AKT pathway to attenuate vascular smooth muscle cell pathological phenotype in intracranial aneurysm
Source: Front Neurol. 2026 Jun 18;17:1771196. doi: 10.3389/fneur.2026.1771196 (PMC13322850; doi:10.3389/fneur.2026.1771196)
Supplement: Supplementary file 1 [file Data_Sheet_1.ZIP › Statistical results/Descriptive statistics of Fig3A-H4R3me2s.csv]

	Model	EPZ (1 μM)	EPZ (5 μM)	EPZ (10 μM)
Number of values	3	3	3	3
Minimum	0.158	0.143	0.0650	0.0280
Maximum	0.208	0.193	0.101	0.0470
Range	0.0500	0.0500	0.0360	0.0190
Mean	0.187	0.168	0.0800	0.0367
Std. Deviation	0.0261	0.0250	0.0187	0.00961
Std. Error of Mean	0.0151	0.0144	0.0108	0.00555
