# Supplementary material for: PRMT5 inhibition suppresses the PI3K/AKT pathway to attenuate vascular smooth muscle cell pathological phenotype in intracranial aneurysm
Source: Front Neurol. 2026 Jun 18;17:1771196. doi: 10.3389/fneur.2026.1771196 (PMC13322850; doi:10.3389/fneur.2026.1771196)
Supplement: Supplementary file 1 [file Data_Sheet_1.ZIP › Statistical results/Descriptive statistics of Fig3A-PRMT5.csv]

	Model	EPZ (1 μM)	EPZ (5 μM)	EPZ (10 μM)
Number of values	3	3	3	3
Minimum	0.269	0.251	0.270	0.241
Maximum	0.338	0.331	0.349	0.293
Range	0.0690	0.0800	0.0790	0.0520
Mean	0.294	0.282	0.299	0.268
Std. Deviation	0.0385	0.0429	0.0435	0.0260
Std. Error of Mean	0.0222	0.0248	0.0251	0.0150
