# Supplementary material for: PRMT5 inhibition suppresses the PI3K/AKT pathway to attenuate vascular smooth muscle cell pathological phenotype in intracranial aneurysm
Source: Front Neurol. 2026 Jun 18;17:1771196. doi: 10.3389/fneur.2026.1771196 (PMC13322850; doi:10.3389/fneur.2026.1771196)
Supplement: Supplementary file 1 [file Data_Sheet_1.ZIP › Statistical results/Descriptive statistics of Fig3B-AKT.csv]

	Model	EPZ (1 μM)	EPZ (5 μM)	EPZ (10 μM)
Number of values	3	3	3	3
Minimum	0.322	0.211	0.194	0.149
Maximum	0.423	0.315	0.268	0.198
Range	0.101	0.104	0.0740	0.0490
Mean	0.380	0.270	0.229	0.167
Std. Deviation	0.0520	0.0533	0.0372	0.0270
Std. Error of Mean	0.0300	0.0308	0.0215	0.0156
