# Supplementary material for: PRMT5 inhibition suppresses the PI3K/AKT pathway to attenuate vascular smooth muscle cell pathological phenotype in intracranial aneurysm
Source: Front Neurol. 2026 Jun 18;17:1771196. doi: 10.3389/fneur.2026.1771196 (PMC13322850; doi:10.3389/fneur.2026.1771196)
Supplement: Supplementary file 1 [file Data_Sheet_1.ZIP › Statistical results/Descriptive statistics of Fig4A-PI3K.csv]

	Model	EPZ	740Y-P	EPZ + 740Y-P
Number of values	3	3	3	3
Minimum	0.676	0.205	1.93	1.26
Maximum	0.835	0.297	2.27	1.60
Range	0.159	0.0920	0.336	0.338
Mean	0.737	0.264	2.06	1.42
Std. Deviation	0.0859	0.0512	0.186	0.170
Std. Error of Mean	0.0496	0.0296	0.108	0.0983
