# Supplementary material for: PRMT5 inhibition suppresses the PI3K/AKT pathway to attenuate vascular smooth muscle cell pathological phenotype in intracranial aneurysm
Source: Front Neurol. 2026 Jun 18;17:1771196. doi: 10.3389/fneur.2026.1771196 (PMC13322850; doi:10.3389/fneur.2026.1771196)
Supplement: Supplementary file 1 [file Data_Sheet_1.ZIP › Statistical results/Descriptive statistics of Fig4B-CCK8.csv]

	Model	EPZ	740Y-P	EPZ + 740Y-P
Number of values	3	3	3	3
Minimum	0.397	0.282	0.528	0.412
Maximum	0.463	0.341	0.561	0.458
Range	0.0660	0.0590	0.0330	0.0460
Mean	0.421	0.320	0.546	0.431
Std. Deviation	0.0367	0.0327	0.0168	0.0239
Std. Error of Mean	0.0212	0.0189	0.00970	0.0138
