# Supplementary material for: PRMT5 inhibition suppresses the PI3K/AKT pathway to attenuate vascular smooth muscle cell pathological phenotype in intracranial aneurysm
Source: Front Neurol. 2026 Jun 18;17:1771196. doi: 10.3389/fneur.2026.1771196 (PMC13322850; doi:10.3389/fneur.2026.1771196)
Supplement: Supplementary file 1 [file Data_Sheet_1.ZIP › Statistical results/Descriptive statistics of Fig4D-transwell.csv]

	Model	EPZ	740Y-P	EPZ + 740Y-P
Number of values	3	3	3	3
Minimum	90.0	45.0	132	70.0
Maximum	105	60.0	155	82.0
Range	15.0	15.0	23.0	12.0
Mean	95.7	52.7	145	75.3
Std. Deviation	8.14	7.51	11.7	6.11
Std. Error of Mean	4.70	4.33	6.74	3.53
