# Supplementary material for: PRMT5 inhibition suppresses the PI3K/AKT pathway to attenuate vascular smooth muscle cell pathological phenotype in intracranial aneurysm
Source: Front Neurol. 2026 Jun 18;17:1771196. doi: 10.3389/fneur.2026.1771196 (PMC13322850; doi:10.3389/fneur.2026.1771196)
Supplement: Supplementary file 1 [file Data_Sheet_1.ZIP › Statistical results/Descriptive statistics of Fig5-MMP9.csv]

	Model	EPZ	740Y-P	EPZ + 740Y-P
Number of values	3	3	3	3
Minimum	0.305	0.111	0.432	0.271
Maximum	0.389	0.178	0.516	0.353
Range	0.0840	0.0670	0.0840	0.0820
Mean	0.355	0.145	0.476	0.306
Std. Deviation	0.0444	0.0335	0.0422	0.0422
Std. Error of Mean	0.0256	0.0193	0.0244	0.0243
