# Supplementary material for: PRMT5 inhibition suppresses the PI3K/AKT pathway to attenuate vascular smooth muscle cell pathological phenotype in intracranial aneurysm
Source: Front Neurol. 2026 Jun 18;17:1771196. doi: 10.3389/fneur.2026.1771196 (PMC13322850; doi:10.3389/fneur.2026.1771196)
Supplement: Supplementary file 1 [file Data_Sheet_1.ZIP › Statistical results/Descriptive statistics of FigS2A-cleaved caspase3.csv]

	Model	EPZ	740Y-P	EPZ + 740Y-P
Number of values	3	3	3	3
Minimum	0.240	0.368	0.103	0.196
Maximum	0.331	0.453	0.157	0.262
Range	0.0910	0.0850	0.0540	0.0660
Mean	0.278	0.415	0.126	0.231
Std. Deviation	0.0473	0.0432	0.0279	0.0331
Std. Error of Mean	0.0273	0.0249	0.0161	0.0191
