# Supplementary material for: PRMT5 inhibition suppresses the PI3K/AKT pathway to attenuate vascular smooth muscle cell pathological phenotype in intracranial aneurysm
Source: Front Neurol. 2026 Jun 18;17:1771196. doi: 10.3389/fneur.2026.1771196 (PMC13322850; doi:10.3389/fneur.2026.1771196)
Supplement: Supplementary file 1 [file Data_Sheet_1.ZIP › Statistical results/Descriptive statistics of FigS2B-transwell (6 h).csv]

	Model	EPZ	740Y-P	EPZ + 740Y-P
Number of values	3	3	3	3
Minimum	29.0	14.0	47.0	27.0
Maximum	41.0	19.0	60.0	35.0
Range	12.0	5.00	13.0	8.00
Mean	35.0	16.7	53.3	30.7
Std. Deviation	6.00	2.52	6.51	4.04
Std. Error of Mean	3.46	1.45	3.76	2.33
