# Supplementary material for: PRMT5 inhibition suppresses the PI3K/AKT pathway to attenuate vascular smooth muscle cell pathological phenotype in intracranial aneurysm
Source: Front Neurol. 2026 Jun 18;17:1771196. doi: 10.3389/fneur.2026.1771196 (PMC13322850; doi:10.3389/fneur.2026.1771196)
Supplement: Supplementary file 1 [file Data_Sheet_1.ZIP › Statistical results/Descriptive statistics of FigS3A-IHC-P-PI3K.csv]

	Sham	Model
Number of values	5	5
Minimum	3.00	5.00
Maximum	6.00	9.00
Range	3.00	4.00
Mean	4.00	6.80
Std. Deviation	1.22	1.64
Std. Error of Mean	0.548	0.735
