# Supplementary material for: PRMT5 inhibition suppresses the PI3K/AKT pathway to attenuate vascular smooth muscle cell pathological phenotype in intracranial aneurysm
Source: Front Neurol. 2026 Jun 18;17:1771196. doi: 10.3389/fneur.2026.1771196 (PMC13322850; doi:10.3389/fneur.2026.1771196)
Supplement: Supplementary file 1 [file Data_Sheet_1.ZIP › Statistical results/Descriptive statistics of FigS3B-PI3K.csv]

	Untreated	Ang II (0.1 μM)	Ang II (0.5 μM)	Ang II (1 μM)
Number of values	3	3	3	3
Minimum	0.290	0.319	0.486	0.563
Maximum	0.406	0.434	0.593	0.650
Range	0.116	0.115	0.107	0.0870
Mean	0.350	0.376	0.540	0.611
Std. Deviation	0.0581	0.0575	0.0535	0.0443
Std. Error of Mean	0.0335	0.0332	0.0309	0.0256
