# Supplementary material for: PRMT5 inhibition suppresses the PI3K/AKT pathway to attenuate vascular smooth muscle cell pathological phenotype in intracranial aneurysm
Source: Front Neurol. 2026 Jun 18;17:1771196. doi: 10.3389/fneur.2026.1771196 (PMC13322850; doi:10.3389/fneur.2026.1771196)
Supplement: Supplementary file 1 [file Data_Sheet_1.ZIP › Statistical results/Fisher's exact test of FigS1-IA incidence.csv]

Table Analyzed	IA发生率统计
P value and statistical significance
Test	Fisher's exact test
P value	0.0476
P value summary	*
One- or two-sided	Two-sided
Statistically significant (P < 0.05)?	Yes
Data analyzed	+	-	Total
Sham	0	5	5
Model	4	1	5
Total	4	6	10
Percentage of row total	+	-
Sham	0.00%	100.00%
Model	80.00%	20.00%
Percentage of column total	+	-
Sham	0.00%	83.33%
Model	100.00%	16.67%
Percentage of grand total	+	-
Sham	0.00%	50.00%
Model	40.00%	10.00%
