# Supplementary material for: PRMT5 inhibition suppresses the PI3K/AKT pathway to attenuate vascular smooth muscle cell pathological phenotype in intracranial aneurysm
Source: Front Neurol. 2026 Jun 18;17:1771196. doi: 10.3389/fneur.2026.1771196 (PMC13322850; doi:10.3389/fneur.2026.1771196)
Supplement: Supplementary file 1 [file Data_Sheet_1.ZIP › Statistical results/Ordinary one-way ANOVA of Fig1B-CCK8.csv]

Number of families	1
Number of comparisons per family	6
Alpha	0.05
Tukey's multiple comparisons test	Mean Diff.	95.00% CI of diff.	Below threshold?	Summary	Adjusted P Value
Untreated vs. Ang II (0.1 μM)	-0.03267	-0.07719 to 0.01186	No	ns	0.17	A-B
Untreated vs. Ang II (0.5 μM)	-0.06000	-0.1045 to -0.01547	Yes	*	0.01	A-C
Untreated vs. Ang II (1 μM)	-0.08833	-0.1329 to -0.04381	Yes	***	<0.001	A-D
Ang II (0.1 μM) vs. Ang II (0.5 μM)	-0.02733	-0.07186 to 0.01719	No	ns	0.28	B-C
Ang II (0.1 μM) vs. Ang II (1 μM)	-0.05567	-0.1002 to -0.01114	Yes	*	0.02	B-D
Ang II (0.5 μM) vs. Ang II (1 μM)	-0.02833	-0.07286 to 0.01619	No	ns	0.25	C-D
Test details	Mean 1	Mean 2	Mean Diff.	SE of diff.	n1	n2	q	DF
Untreated vs. Ang II (0.1 μM)	0.3483	0.3810	-0.03267	0.01390	3	3	3.323	8
Untreated vs. Ang II (0.5 μM)	0.3483	0.4083	-0.06000	0.01390	3	3	6.103	8
Untreated vs. Ang II (1 μM)	0.3483	0.4367	-0.08833	0.01390	3	3	8.984	8
Ang II (0.1 μM) vs. Ang II (0.5 μM)	0.3810	0.4083	-0.02733	0.01390	3	3	2.780	8
Ang II (0.1 μM) vs. Ang II (1 μM)	0.3810	0.4367	-0.05567	0.01390	3	3	5.662	8
Ang II (0.5 μM) vs. Ang II (1 μM)	0.4083	0.4367	-0.02833	0.01390	3	3	2.882	8
