# Supplementary material for: PRMT5 inhibition suppresses the PI3K/AKT pathway to attenuate vascular smooth muscle cell pathological phenotype in intracranial aneurysm
Source: Front Neurol. 2026 Jun 18;17:1771196. doi: 10.3389/fneur.2026.1771196 (PMC13322850; doi:10.3389/fneur.2026.1771196)
Supplement: Supplementary file 1 [file Data_Sheet_1.ZIP › Statistical results/Ordinary one-way ANOVA of Fig1C-PRMT5.csv]

Number of families	1
Number of comparisons per family	6
Alpha	0.05
Tukey's multiple comparisons test	Mean Diff.	95.00% CI of diff.	Below threshold?	Summary	Adjusted P Value
Untreated vs. Ang II (0.1 μM)	-0.05367	-0.1493 to 0.04193	No	ns	0.34	A-B
Untreated vs. Ang II (0.5 μM)	-0.1020	-0.1976 to -0.006408	Yes	*	0.04	A-C
Untreated vs. Ang II (1 μM)	-0.1800	-0.2756 to -0.08441	Yes	**	0.001	A-D
Ang II (0.1 μM) vs. Ang II (0.5 μM)	-0.04833	-0.1439 to 0.04726	No	ns	0.42	B-C
Ang II (0.1 μM) vs. Ang II (1 μM)	-0.1263	-0.2219 to -0.03074	Yes	*	0.01	B-D
Ang II (0.5 μM) vs. Ang II (1 μM)	-0.07800	-0.1736 to 0.01759	No	ns	0.11	C-D
Test details	Mean 1	Mean 2	Mean Diff.	SE of diff.	n1	n2	q	DF
Untreated vs. Ang II (0.1 μM)	0.1937	0.2473	-0.05367	0.02985	3	3	2.543	8
Untreated vs. Ang II (0.5 μM)	0.1937	0.2957	-0.1020	0.02985	3	3	4.832	8
Untreated vs. Ang II (1 μM)	0.1937	0.3737	-0.1800	0.02985	3	3	8.528	8
Ang II (0.1 μM) vs. Ang II (0.5 μM)	0.2473	0.2957	-0.04833	0.02985	3	3	2.290	8
Ang II (0.1 μM) vs. Ang II (1 μM)	0.2473	0.3737	-0.1263	0.02985	3	3	5.985	8
Ang II (0.5 μM) vs. Ang II (1 μM)	0.2957	0.3737	-0.07800	0.02985	3	3	3.695	8
