# Supplementary material for: PRMT5 inhibition suppresses the PI3K/AKT pathway to attenuate vascular smooth muscle cell pathological phenotype in intracranial aneurysm
Source: Front Neurol. 2026 Jun 18;17:1771196. doi: 10.3389/fneur.2026.1771196 (PMC13322850; doi:10.3389/fneur.2026.1771196)
Supplement: Supplementary file 1 [file Data_Sheet_1.ZIP › Statistical results/Ordinary one-way ANOVA of Fig2A-AVPI.csv]

Number of families	1
Number of comparisons per family	6
Alpha	0.05
Tukey's multiple comparisons test	Mean Diff.	95.00% CI of diff.	Below threshold?	Summary	Adjusted P Value
Model vs. EPZ (1 μM)	-0.9267	-2.234 to 0.3806	No	ns	0.18	A-B
Model vs. EPZ (5 μM)	-3.313	-4.621 to -2.006	Yes	***	<0.001	A-C
Model vs. EPZ (10 μM)	-5.300	-6.607 to -3.993	Yes	***	<0.001	A-D
EPZ (1 μM) vs. EPZ (5 μM)	-2.387	-3.694 to -1.079	Yes	**	0.002	B-C
EPZ (1 μM) vs. EPZ (10 μM)	-4.373	-5.681 to -3.066	Yes	***	<0.001	B-D
EPZ (5 μM) vs. EPZ (10 μM)	-1.987	-3.294 to -0.6794	Yes	**	0.005	C-D
Test details	Mean 1	Mean 2	Mean Diff.	SE of diff.	n1	n2	q	DF
Model vs. EPZ (1 μM)	3.457	4.383	-0.9267	0.4082	3	3	3.210	8
Model vs. EPZ (5 μM)	3.457	6.770	-3.313	0.4082	3	3	11.48	8
Model vs. EPZ (10 μM)	3.457	8.757	-5.300	0.4082	3	3	18.36	8
EPZ (1 μM) vs. EPZ (5 μM)	4.383	6.770	-2.387	0.4082	3	3	8.268	8
EPZ (1 μM) vs. EPZ (10 μM)	4.383	8.757	-4.373	0.4082	3	3	15.15	8
EPZ (5 μM) vs. EPZ (10 μM)	6.770	8.757	-1.987	0.4082	3	3	6.883	8
