# Supplementary material for: PRMT5 inhibition suppresses the PI3K/AKT pathway to attenuate vascular smooth muscle cell pathological phenotype in intracranial aneurysm
Source: Front Neurol. 2026 Jun 18;17:1771196. doi: 10.3389/fneur.2026.1771196 (PMC13322850; doi:10.3389/fneur.2026.1771196)
Supplement: Supplementary file 1 [file Data_Sheet_1.ZIP › Statistical results/Ordinary one-way ANOVA of Fig2B-CCK8.csv]

Number of families	1
Number of comparisons per family	6
Alpha	0.05
Tukey's multiple comparisons test	Mean Diff.	95.00% CI of diff.	Below threshold?	Summary	Adjusted P Value
Model vs. EPZ (1 μM)	0.02033	-0.02771 to 0.06838	No	ns	0.56	A-B
Model vs. EPZ (5 μM)	0.05733	0.009286 to 0.1054	Yes	*	0.02	A-C
Model vs. EPZ (10 μM)	0.1267	0.07862 to 0.1747	Yes	***	<0.001	A-D
EPZ (1 μM) vs. EPZ (5 μM)	0.03700	-0.01105 to 0.08505	No	ns	0.14	B-C
EPZ (1 μM) vs. EPZ (10 μM)	0.1063	0.05829 to 0.1544	Yes	***	<0.001	B-D
EPZ (5 μM) vs. EPZ (10 μM)	0.06933	0.02129 to 0.1174	Yes	**	0.007	C-D
Test details	Mean 1	Mean 2	Mean Diff.	SE of diff.	n1	n2	q	DF
Model vs. EPZ (1 μM)	0.4493	0.4290	0.02033	0.01500	3	3	1.917	8
Model vs. EPZ (5 μM)	0.4493	0.3920	0.05733	0.01500	3	3	5.404	8
Model vs. EPZ (10 μM)	0.4493	0.3227	0.1267	0.01500	3	3	11.94	8
EPZ (1 μM) vs. EPZ (5 μM)	0.4290	0.3920	0.03700	0.01500	3	3	3.488	8
EPZ (1 μM) vs. EPZ (10 μM)	0.4290	0.3227	0.1063	0.01500	3	3	10.02	8
EPZ (5 μM) vs. EPZ (10 μM)	0.3920	0.3227	0.06933	0.01500	3	3	6.535	8
