# Supplementary material for: PRMT5 inhibition suppresses the PI3K/AKT pathway to attenuate vascular smooth muscle cell pathological phenotype in intracranial aneurysm
Source: Front Neurol. 2026 Jun 18;17:1771196. doi: 10.3389/fneur.2026.1771196 (PMC13322850; doi:10.3389/fneur.2026.1771196)
Supplement: Supplementary file 1 [file Data_Sheet_1.ZIP › Statistical results/Ordinary one-way ANOVA of Fig2C-transwell.csv]

Number of families	1
Number of comparisons per family	6
Alpha	0.05
Tukey's multiple comparisons test	Mean Diff.	95.00% CI of diff.	Below threshold?	Summary	Adjusted P Value
Model vs. EPZ (1 μM)	15.67	-7.999 to 39.33	No	ns	0.23	A-B
Model vs. EPZ (5 μM)	23.67	0.001500 to 47.33	Yes	*	0.05	A-C
Model vs. EPZ (10 μM)	57.00	33.33 to 80.67	Yes	***	<0.001	A-D
EPZ (1 μM) vs. EPZ (5 μM)	8.000	-15.67 to 31.67	No	ns	0.71	B-C
EPZ (1 μM) vs. EPZ (10 μM)	41.33	17.67 to 65.00	Yes	**	0.002	B-D
EPZ (5 μM) vs. EPZ (10 μM)	33.33	9.668 to 57.00	Yes	**	0.009	C-D
Test details	Mean 1	Mean 2	Mean Diff.	SE of diff.	n1	n2	q	DF
Model vs. EPZ (1 μM)	105.7	90.00	15.67	7.390	3	3	2.998	8
Model vs. EPZ (5 μM)	105.7	82.00	23.67	7.390	3	3	4.529	8
Model vs. EPZ (10 μM)	105.7	48.67	57.00	7.390	3	3	10.91	8
EPZ (1 μM) vs. EPZ (5 μM)	90.00	82.00	8.000	7.390	3	3	1.531	8
EPZ (1 μM) vs. EPZ (10 μM)	90.00	48.67	41.33	7.390	3	3	7.910	8
EPZ (5 μM) vs. EPZ (10 μM)	82.00	48.67	33.33	7.390	3	3	6.379	8
