# Supplementary material for: PRMT5 inhibition suppresses the PI3K/AKT pathway to attenuate vascular smooth muscle cell pathological phenotype in intracranial aneurysm
Source: Front Neurol. 2026 Jun 18;17:1771196. doi: 10.3389/fneur.2026.1771196 (PMC13322850; doi:10.3389/fneur.2026.1771196)
Supplement: Supplementary file 1 [file Data_Sheet_1.ZIP › Statistical results/Ordinary one-way ANOVA of Fig3A-H4R3me2s.csv]

Number of families	1
Number of comparisons per family	6
Alpha	0.05
Tukey's multiple comparisons test	Mean Diff.	95.00% CI of diff.	Below threshold?	Summary	Adjusted P Value
Model vs. EPZ (1 μM)	0.01967	-0.03502 to 0.07436	No	ns	0.67	A-B
Model vs. EPZ (5 μM)	0.1073	0.05264 to 0.1620	Yes	**	0.001	A-C
Model vs. EPZ (10 μM)	0.1507	0.09598 to 0.2054	Yes	***	<0.001	A-D
EPZ (1 μM) vs. EPZ (5 μM)	0.08767	0.03298 to 0.1424	Yes	**	0.004	B-C
EPZ (1 μM) vs. EPZ (10 μM)	0.1310	0.07631 to 0.1857	Yes	***	<0.001	B-D
EPZ (5 μM) vs. EPZ (10 μM)	0.04333	-0.01136 to 0.09802	No	ns	0.13	C-D
Test details	Mean 1	Mean 2	Mean Diff.	SE of diff.	n1	n2	q	DF
Model vs. EPZ (1 μM)	0.1873	0.1677	0.01967	0.01708	3	3	1.629	8
Model vs. EPZ (5 μM)	0.1873	0.08000	0.1073	0.01708	3	3	8.888	8
Model vs. EPZ (10 μM)	0.1873	0.03667	0.1507	0.01708	3	3	12.48	8
EPZ (1 μM) vs. EPZ (5 μM)	0.1677	0.08000	0.08767	0.01708	3	3	7.259	8
EPZ (1 μM) vs. EPZ (10 μM)	0.1677	0.03667	0.1310	0.01708	3	3	10.85	8
EPZ (5 μM) vs. EPZ (10 μM)	0.08000	0.03667	0.04333	0.01708	3	3	3.588	8
