# Supplementary material for: PRMT5 inhibition suppresses the PI3K/AKT pathway to attenuate vascular smooth muscle cell pathological phenotype in intracranial aneurysm
Source: Front Neurol. 2026 Jun 18;17:1771196. doi: 10.3389/fneur.2026.1771196 (PMC13322850; doi:10.3389/fneur.2026.1771196)
Supplement: Supplementary file 1 [file Data_Sheet_1.ZIP › Statistical results/Ordinary one-way ANOVA of Fig3A-MMP9.csv]

Number of families	1
Number of comparisons per family	6
Alpha	0.05
Tukey's multiple comparisons test	Mean Diff.	95.00% CI of diff.	Below threshold?	Summary	Adjusted P Value
Model vs. EPZ (1 μM)	0.01967	-0.08177 to 0.1211	No	ns	0.92	A-B
Model vs. EPZ (5 μM)	0.1313	0.02990 to 0.2328	Yes	*	0.01	A-C
Model vs. EPZ (10 μM)	0.1363	0.03490 to 0.2378	Yes	*	0.01	A-D
EPZ (1 μM) vs. EPZ (5 μM)	0.1117	0.01023 to 0.2131	Yes	*	0.03	B-C
EPZ (1 μM) vs. EPZ (10 μM)	0.1167	0.01523 to 0.2181	Yes	*	0.03	B-D
EPZ (5 μM) vs. EPZ (10 μM)	0.005000	-0.09644 to 0.1064	No	ns	>0.99	C-D
Test details	Mean 1	Mean 2	Mean Diff.	SE of diff.	n1	n2	q	DF
Model vs. EPZ (1 μM)	0.2907	0.2710	0.01967	0.03168	3	3	0.8781	8
Model vs. EPZ (5 μM)	0.2907	0.1593	0.1313	0.03168	3	3	5.864	8
Model vs. EPZ (10 μM)	0.2907	0.1543	0.1363	0.03168	3	3	6.087	8
EPZ (1 μM) vs. EPZ (5 μM)	0.2710	0.1593	0.1117	0.03168	3	3	4.986	8
EPZ (1 μM) vs. EPZ (10 μM)	0.2710	0.1543	0.1167	0.03168	3	3	5.209	8
EPZ (5 μM) vs. EPZ (10 μM)	0.1593	0.1543	0.005000	0.03168	3	3	0.2232	8
