# Supplementary material for: PRMT5 inhibition suppresses the PI3K/AKT pathway to attenuate vascular smooth muscle cell pathological phenotype in intracranial aneurysm
Source: Front Neurol. 2026 Jun 18;17:1771196. doi: 10.3389/fneur.2026.1771196 (PMC13322850; doi:10.3389/fneur.2026.1771196)
Supplement: Supplementary file 1 [file Data_Sheet_1.ZIP › Statistical results/Ordinary one-way ANOVA of Fig3A-OPN.csv]

Number of families	1
Number of comparisons per family	6
Alpha	0.05
Tukey's multiple comparisons test	Mean Diff.	95.00% CI of diff.	Below threshold?	Summary	Adjusted P Value
Model vs. EPZ (1 μM)	0.04767	-0.01180 to 0.1071	No	ns	0.12	A-B
Model vs. EPZ (5 μM)	0.09200	0.03253 to 0.1515	Yes	**	0.005	A-C
Model vs. EPZ (10 μM)	0.1083	0.04887 to 0.1678	Yes	**	0.002	A-D
EPZ (1 μM) vs. EPZ (5 μM)	0.04433	-0.01513 to 0.1038	No	ns	0.16	B-C
EPZ (1 μM) vs. EPZ (10 μM)	0.06067	0.001200 to 0.1201	Yes	*	0.05	B-D
EPZ (5 μM) vs. EPZ (10 μM)	0.01633	-0.04313 to 0.07580	No	ns	0.82	C-D
Test details	Mean 1	Mean 2	Mean Diff.	SE of diff.	n1	n2	q	DF
Model vs. EPZ (1 μM)	0.1707	0.1230	0.04767	0.01857	3	3	3.630	8
Model vs. EPZ (5 μM)	0.1707	0.07867	0.09200	0.01857	3	3	7.006	8
Model vs. EPZ (10 μM)	0.1707	0.06233	0.1083	0.01857	3	3	8.250	8
EPZ (1 μM) vs. EPZ (5 μM)	0.1230	0.07867	0.04433	0.01857	3	3	3.376	8
EPZ (1 μM) vs. EPZ (10 μM)	0.1230	0.06233	0.06067	0.01857	3	3	4.620	8
EPZ (5 μM) vs. EPZ (10 μM)	0.07867	0.06233	0.01633	0.01857	3	3	1.244	8
