# Supplementary material for: PRMT5 inhibition suppresses the PI3K/AKT pathway to attenuate vascular smooth muscle cell pathological phenotype in intracranial aneurysm
Source: Front Neurol. 2026 Jun 18;17:1771196. doi: 10.3389/fneur.2026.1771196 (PMC13322850; doi:10.3389/fneur.2026.1771196)
Supplement: Supplementary file 1 [file Data_Sheet_1.ZIP › Statistical results/Ordinary one-way ANOVA of Fig3A-PRMT5.csv]

Number of families	1
Number of comparisons per family	6
Alpha	0.05
Tukey's multiple comparisons test	Mean Diff.	95.00% CI of diff.	Below threshold?	Summary	Adjusted P Value
Model vs. EPZ (1 μM)	0.01167	-0.08868 to 0.1120	No	ns	0.98	A-B
Model vs. EPZ (5 μM)	-0.005333	-0.1057 to 0.09502	No	ns	>0.99	A-C
Model vs. EPZ (10 μM)	0.02600	-0.07435 to 0.1263	No	ns	0.84	A-D
EPZ (1 μM) vs. EPZ (5 μM)	-0.01700	-0.1173 to 0.08335	No	ns	0.95	B-C
EPZ (1 μM) vs. EPZ (10 μM)	0.01433	-0.08602 to 0.1147	No	ns	0.97	B-D
EPZ (5 μM) vs. EPZ (10 μM)	0.03133	-0.06902 to 0.1317	No	ns	0.75	C-D
Test details	Mean 1	Mean 2	Mean Diff.	SE of diff.	n1	n2	q	DF
Model vs. EPZ (1 μM)	0.2937	0.2820	0.01167	0.03134	3	3	0.5265	8
Model vs. EPZ (5 μM)	0.2937	0.2990	-0.005333	0.03134	3	3	0.2407	8
Model vs. EPZ (10 μM)	0.2937	0.2677	0.02600	0.03134	3	3	1.173	8
EPZ (1 μM) vs. EPZ (5 μM)	0.2820	0.2990	-0.01700	0.03134	3	3	0.7672	8
EPZ (1 μM) vs. EPZ (10 μM)	0.2820	0.2677	0.01433	0.03134	3	3	0.6469	8
EPZ (5 μM) vs. EPZ (10 μM)	0.2990	0.2677	0.03133	0.03134	3	3	1.414	8
