# Supplementary material for: PRMT5 inhibition suppresses the PI3K/AKT pathway to attenuate vascular smooth muscle cell pathological phenotype in intracranial aneurysm
Source: Front Neurol. 2026 Jun 18;17:1771196. doi: 10.3389/fneur.2026.1771196 (PMC13322850; doi:10.3389/fneur.2026.1771196)
Supplement: Supplementary file 1 [file Data_Sheet_1.ZIP › Statistical results/Ordinary one-way ANOVA of Fig3A-a-SMA.csv]

Number of families	1
Number of comparisons per family	6
Alpha	0.05
Tukey's multiple comparisons test	Mean Diff.	95.00% CI of diff.	Below threshold?	Summary	Adjusted P Value
Model vs. EPZ (1 μM)	-0.1253	-0.2374 to -0.01323	Yes	*	0.03	A-B
Model vs. EPZ (5 μM)	-0.2203	-0.3324 to -0.1082	Yes	**	0.001	A-C
Model vs. EPZ (10 μM)	-0.3777	-0.4898 to -0.2656	Yes	***	<0.001	A-D
EPZ (1 μM) vs. EPZ (5 μM)	-0.09500	-0.2071 to 0.01710	No	ns	0.10	B-C
EPZ (1 μM) vs. EPZ (10 μM)	-0.2523	-0.3644 to -0.1402	Yes	***	<0.001	B-D
EPZ (5 μM) vs. EPZ (10 μM)	-0.1573	-0.2694 to -0.04523	Yes	**	0.009	C-D
Test details	Mean 1	Mean 2	Mean Diff.	SE of diff.	n1	n2	q	DF
Model vs. EPZ (1 μM)	0.3077	0.4330	-0.1253	0.03501	3	3	5.063	8
Model vs. EPZ (5 μM)	0.3077	0.5280	-0.2203	0.03501	3	3	8.901	8
Model vs. EPZ (10 μM)	0.3077	0.6853	-0.3777	0.03501	3	3	15.26	8
EPZ (1 μM) vs. EPZ (5 μM)	0.4330	0.5280	-0.09500	0.03501	3	3	3.838	8
EPZ (1 μM) vs. EPZ (10 μM)	0.4330	0.6853	-0.2523	0.03501	3	3	10.19	8
EPZ (5 μM) vs. EPZ (10 μM)	0.5280	0.6853	-0.1573	0.03501	3	3	6.356	8
