# Supplementary material for: PRMT5 inhibition suppresses the PI3K/AKT pathway to attenuate vascular smooth muscle cell pathological phenotype in intracranial aneurysm
Source: Front Neurol. 2026 Jun 18;17:1771196. doi: 10.3389/fneur.2026.1771196 (PMC13322850; doi:10.3389/fneur.2026.1771196)
Supplement: Supplementary file 1 [file Data_Sheet_1.ZIP › Statistical results/Ordinary one-way ANOVA of Fig3B-AKT.csv]

Number of families	1
Number of comparisons per family	6
Alpha	0.05
Tukey's multiple comparisons test	Mean Diff.	95.00% CI of diff.	Below threshold?	Summary	Adjusted P Value
Model vs. EPZ (1 μM)	0.1100	-0.004377 to 0.2244	No	ns	0.06	A-B
Model vs. EPZ (5 μM)	0.1510	0.03662 to 0.2654	Yes	*	0.01	A-C
Model vs. EPZ (10 μM)	0.2127	0.09829 to 0.3270	Yes	**	0.002	A-D
EPZ (1 μM) vs. EPZ (5 μM)	0.04100	-0.07338 to 0.1554	No	ns	0.67	B-C
EPZ (1 μM) vs. EPZ (10 μM)	0.1027	-0.01171 to 0.2170	No	ns	0.08	B-D
EPZ (5 μM) vs. EPZ (10 μM)	0.06167	-0.05271 to 0.1760	No	ns	0.37	C-D
Test details	Mean 1	Mean 2	Mean Diff.	SE of diff.	n1	n2	q	DF
Model vs. EPZ (1 μM)	0.3797	0.2697	0.1100	0.03572	3	3	4.356	8
Model vs. EPZ (5 μM)	0.3797	0.2287	0.1510	0.03572	3	3	5.979	8
Model vs. EPZ (10 μM)	0.3797	0.1670	0.2127	0.03572	3	3	8.421	8
EPZ (1 μM) vs. EPZ (5 μM)	0.2697	0.2287	0.04100	0.03572	3	3	1.623	8
EPZ (1 μM) vs. EPZ (10 μM)	0.2697	0.1670	0.1027	0.03572	3	3	4.065	8
EPZ (5 μM) vs. EPZ (10 μM)	0.2287	0.1670	0.06167	0.03572	3	3	2.442	8
