# Supplementary material for: PRMT5 inhibition suppresses the PI3K/AKT pathway to attenuate vascular smooth muscle cell pathological phenotype in intracranial aneurysm
Source: Front Neurol. 2026 Jun 18;17:1771196. doi: 10.3389/fneur.2026.1771196 (PMC13322850; doi:10.3389/fneur.2026.1771196)
Supplement: Supplementary file 1 [file Data_Sheet_1.ZIP › Statistical results/Ordinary one-way ANOVA of Fig3B-PI3K.csv]

Number of families	1
Number of comparisons per family	6
Alpha	0.05
Tukey's multiple comparisons test	Mean Diff.	95.00% CI of diff.	Below threshold?	Summary	Adjusted P Value
Model vs. EPZ (1 μM)	0.03967	-0.1501 to 0.2294	No	ns	0.91	A-B
Model vs. EPZ (5 μM)	0.1477	-0.04208 to 0.3374	No	ns	0.14	A-C
Model vs. EPZ (10 μM)	0.3653	0.1756 to 0.5551	Yes	**	0.001	A-D
EPZ (1 μM) vs. EPZ (5 μM)	0.1080	-0.08175 to 0.2977	No	ns	0.33	B-C
EPZ (1 μM) vs. EPZ (10 μM)	0.3257	0.1359 to 0.5154	Yes	**	0.003	B-D
EPZ (5 μM) vs. EPZ (10 μM)	0.2177	0.02792 to 0.4074	Yes	*	0.03	C-D
Test details	Mean 1	Mean 2	Mean Diff.	SE of diff.	n1	n2	q	DF
Model vs. EPZ (1 μM)	0.6967	0.6570	0.03967	0.05925	3	3	0.9468	8
Model vs. EPZ (5 μM)	0.6967	0.5490	0.1477	0.05925	3	3	3.524	8
Model vs. EPZ (10 μM)	0.6967	0.3313	0.3653	0.05925	3	3	8.720	8
EPZ (1 μM) vs. EPZ (5 μM)	0.6570	0.5490	0.1080	0.05925	3	3	2.578	8
EPZ (1 μM) vs. EPZ (10 μM)	0.6570	0.3313	0.3257	0.05925	3	3	7.773	8
EPZ (5 μM) vs. EPZ (10 μM)	0.5490	0.3313	0.2177	0.05925	3	3	5.195	8
