# Supplementary material for: PRMT5 inhibition suppresses the PI3K/AKT pathway to attenuate vascular smooth muscle cell pathological phenotype in intracranial aneurysm
Source: Front Neurol. 2026 Jun 18;17:1771196. doi: 10.3389/fneur.2026.1771196 (PMC13322850; doi:10.3389/fneur.2026.1771196)
Supplement: Supplementary file 1 [file Data_Sheet_1.ZIP › Statistical results/Ordinary one-way ANOVA of Fig4A-AKT.csv]

Number of families	1
Number of comparisons per family	6
Alpha	0.05
Tukey's multiple comparisons test	Mean Diff.	95.00% CI of diff.	Below threshold?	Summary	Adjusted P Value
Model vs. EPZ	0.1267	-0.2818 to 0.5351	No	ns	0.76	A-B
Model vs. 740Y-P	-1.832	-2.240 to -1.423	Yes	***	<0.001	A-C
Model vs. EPZ + 740Y-P	-0.6630	-1.071 to -0.2545	Yes	**	0.004	A-D
EPZ vs. 740Y-P	-1.958	-2.367 to -1.550	Yes	***	<0.001	B-C
EPZ vs. EPZ + 740Y-P	-0.7897	-1.198 to -0.3812	Yes	**	0.001	B-D
740Y-P vs. EPZ + 740Y-P	1.169	0.7602 to 1.577	Yes	***	<0.001	C-D
Test details	Mean 1	Mean 2	Mean Diff.	SE of diff.	n1	n2	q	DF
Model vs. EPZ	0.2170	0.09033	0.1267	0.1275	3	3	1.404	8
Model vs. 740Y-P	0.2170	2.049	-1.832	0.1275	3	3	20.31	8
Model vs. EPZ + 740Y-P	0.2170	0.8800	-0.6630	0.1275	3	3	7.351	8
EPZ vs. 740Y-P	0.09033	2.049	-1.958	0.1275	3	3	21.71	8
EPZ vs. EPZ + 740Y-P	0.09033	0.8800	-0.7897	0.1275	3	3	8.755	8
740Y-P vs. EPZ + 740Y-P	2.049	0.8800	1.169	0.1275	3	3	12.96	8
