# Supplementary material for: PRMT5 inhibition suppresses the PI3K/AKT pathway to attenuate vascular smooth muscle cell pathological phenotype in intracranial aneurysm
Source: Front Neurol. 2026 Jun 18;17:1771196. doi: 10.3389/fneur.2026.1771196 (PMC13322850; doi:10.3389/fneur.2026.1771196)
Supplement: Supplementary file 1 [file Data_Sheet_1.ZIP › Statistical results/Ordinary one-way ANOVA of Fig4A-PI3K.csv]

Number of families	1
Number of comparisons per family	6
Alpha	0.05
Tukey's multiple comparisons test	Mean Diff.	95.00% CI of diff.	Below threshold?	Summary	Adjusted P Value
Model vs. EPZ	0.4727	0.1176 to 0.8277	Yes	*	0.01	A-B
Model vs. 740Y-P	-1.319	-1.674 to -0.9636	Yes	***	<0.001	A-C
Model vs. EPZ + 740Y-P	-0.6833	-1.038 to -0.3283	Yes	**	0.001	A-D
EPZ vs. 740Y-P	-1.791	-2.146 to -1.436	Yes	***	<0.001	B-C
EPZ vs. EPZ + 740Y-P	-1.156	-1.511 to -0.8009	Yes	***	<0.001	B-D
740Y-P vs. EPZ + 740Y-P	0.6353	0.2803 to 0.9904	Yes	**	0.002	C-D
Test details	Mean 1	Mean 2	Mean Diff.	SE of diff.	n1	n2	q	DF
Model vs. EPZ	0.7367	0.2640	0.4727	0.1109	3	3	6.029	8
Model vs. 740Y-P	0.7367	2.055	-1.319	0.1109	3	3	16.82	8
Model vs. EPZ + 740Y-P	0.7367	1.420	-0.6833	0.1109	3	3	8.716	8
EPZ vs. 740Y-P	0.2640	2.055	-1.791	0.1109	3	3	22.85	8
EPZ vs. EPZ + 740Y-P	0.2640	1.420	-1.156	0.1109	3	3	14.75	8
740Y-P vs. EPZ + 740Y-P	2.055	1.420	0.6353	0.1109	3	3	8.104	8
