# Supplementary material for: PRMT5 inhibition suppresses the PI3K/AKT pathway to attenuate vascular smooth muscle cell pathological phenotype in intracranial aneurysm
Source: Front Neurol. 2026 Jun 18;17:1771196. doi: 10.3389/fneur.2026.1771196 (PMC13322850; doi:10.3389/fneur.2026.1771196)
Supplement: Supplementary file 1 [file Data_Sheet_1.ZIP › Statistical results/Ordinary one-way ANOVA of Fig4B-CCK8.csv]

Number of families	1
Number of comparisons per family	6
Alpha	0.05
Tukey's multiple comparisons test	Mean Diff.	95.00% CI of diff.	Below threshold?	Summary	Adjusted P Value
Model vs. EPZ	0.1010	0.02621 to 0.1758	Yes	*	0.01	A-B
Model vs. 740Y-P	-0.1257	-0.2005 to -0.05088	Yes	**	0.003	A-C
Model vs. EPZ + 740Y-P	-0.01067	-0.08545 to 0.06412	No	ns	0.97	A-D
EPZ vs. 740Y-P	-0.2267	-0.3015 to -0.1519	Yes	***	<0.001	B-C
EPZ vs. EPZ + 740Y-P	-0.1117	-0.1865 to -0.03688	Yes	**	0.006	B-D
740Y-P vs. EPZ + 740Y-P	0.1150	0.04021 to 0.1898	Yes	**	0.005	C-D
Test details	Mean 1	Mean 2	Mean Diff.	SE of diff.	n1	n2	q	DF
Model vs. EPZ	0.4207	0.3197	0.1010	0.02335	3	3	6.116	8
Model vs. 740Y-P	0.4207	0.5463	-0.1257	0.02335	3	3	7.610	8
Model vs. EPZ + 740Y-P	0.4207	0.4313	-0.01067	0.02335	3	3	0.6459	8
EPZ vs. 740Y-P	0.3197	0.5463	-0.2267	0.02335	3	3	13.73	8
EPZ vs. EPZ + 740Y-P	0.3197	0.4313	-0.1117	0.02335	3	3	6.762	8
740Y-P vs. EPZ + 740Y-P	0.5463	0.4313	0.1150	0.02335	3	3	6.964	8
