# Supplementary material for: PRMT5 inhibition suppresses the PI3K/AKT pathway to attenuate vascular smooth muscle cell pathological phenotype in intracranial aneurysm
Source: Front Neurol. 2026 Jun 18;17:1771196. doi: 10.3389/fneur.2026.1771196 (PMC13322850; doi:10.3389/fneur.2026.1771196)
Supplement: Supplementary file 1 [file Data_Sheet_1.ZIP › Statistical results/Ordinary one-way ANOVA of Fig4C-AVPI.csv]

Number of families	1
Number of comparisons per family	6
Alpha	0.05
Tukey's multiple comparisons test	Mean Diff.	95.00% CI of diff.	Below threshold?	Summary	Adjusted P Value
Model vs. EPZ	-4.507	-6.366 to -2.648	Yes	***	<0.001	A-B
Model vs. 740Y-P	1.160	-0.6990 to 3.019	No	ns	0.26	A-C
Model vs. EPZ + 740Y-P	-1.767	-3.626 to 0.09229	No	ns	0.06	A-D
EPZ vs. 740Y-P	5.667	3.808 to 7.526	Yes	***	<0.001	B-C
EPZ vs. EPZ + 740Y-P	2.740	0.8810 to 4.599	Yes	**	0.007	B-D
740Y-P vs. EPZ + 740Y-P	-2.927	-4.786 to -1.068	Yes	**	0.004	C-D
Test details	Mean 1	Mean 2	Mean Diff.	SE of diff.	n1	n2	q	DF
Model vs. EPZ	4.000	8.507	-4.507	0.5805	3	3	10.98	8
Model vs. 740Y-P	4.000	2.840	1.160	0.5805	3	3	2.826	8
Model vs. EPZ + 740Y-P	4.000	5.767	-1.767	0.5805	3	3	4.304	8
EPZ vs. 740Y-P	8.507	2.840	5.667	0.5805	3	3	13.81	8
EPZ vs. EPZ + 740Y-P	8.507	5.767	2.740	0.5805	3	3	6.675	8
740Y-P vs. EPZ + 740Y-P	2.840	5.767	-2.927	0.5805	3	3	7.130	8
