# Supplementary material for: PRMT5 inhibition suppresses the PI3K/AKT pathway to attenuate vascular smooth muscle cell pathological phenotype in intracranial aneurysm
Source: Front Neurol. 2026 Jun 18;17:1771196. doi: 10.3389/fneur.2026.1771196 (PMC13322850; doi:10.3389/fneur.2026.1771196)
Supplement: Supplementary file 1 [file Data_Sheet_1.ZIP › Statistical results/Ordinary one-way ANOVA of Fig4D-transwell.csv]

Number of families	1
Number of comparisons per family	6
Alpha	0.05
Tukey's multiple comparisons test	Mean Diff.	95.00% CI of diff.	Below threshold?	Summary	Adjusted P Value
Model vs. EPZ	43.00	20.49 to 65.51	Yes	**	0.001	A-B
Model vs. 740Y-P	-49.00	-71.51 to -26.49	Yes	***	<0.001	A-C
Model vs. EPZ + 740Y-P	20.33	-2.172 to 42.84	No	ns	0.08	A-D
EPZ vs. 740Y-P	-92.00	-114.5 to -69.49	Yes	***	<0.001	B-C
EPZ vs. EPZ + 740Y-P	-22.67	-45.17 to -0.1614	Yes	*	0.05	B-D
740Y-P vs. EPZ + 740Y-P	69.33	46.83 to 91.84	Yes	***	<0.001	C-D
Test details	Mean 1	Mean 2	Mean Diff.	SE of diff.	n1	n2	q	DF
Model vs. EPZ	95.67	52.67	43.00	7.028	3	3	8.653	8
Model vs. 740Y-P	95.67	144.7	-49.00	7.028	3	3	9.860	8
Model vs. EPZ + 740Y-P	95.67	75.33	20.33	7.028	3	3	4.092	8
EPZ vs. 740Y-P	52.67	144.7	-92.00	7.028	3	3	18.51	8
EPZ vs. EPZ + 740Y-P	52.67	75.33	-22.67	7.028	3	3	4.561	8
740Y-P vs. EPZ + 740Y-P	144.7	75.33	69.33	7.028	3	3	13.95	8
