# Supplementary material for: PRMT5 inhibition suppresses the PI3K/AKT pathway to attenuate vascular smooth muscle cell pathological phenotype in intracranial aneurysm
Source: Front Neurol. 2026 Jun 18;17:1771196. doi: 10.3389/fneur.2026.1771196 (PMC13322850; doi:10.3389/fneur.2026.1771196)
Supplement: Supplementary file 1 [file Data_Sheet_1.ZIP › Statistical results/Ordinary one-way ANOVA of Fig5-MMP9.csv]

Number of families	1
Number of comparisons per family	6
Alpha	0.05
Tukey's multiple comparisons test	Mean Diff.	95.00% CI of diff.	Below threshold?	Summary	Adjusted P Value
Model vs. EPZ	0.2103	0.1037 to 0.3170	Yes	**	0.001	A-B
Model vs. 740Y-P	-0.1210	-0.2276 to -0.01436	Yes	*	0.03	A-C
Model vs. EPZ + 740Y-P	0.04900	-0.05764 to 0.1556	No	ns	0.49	A-D
EPZ vs. 740Y-P	-0.3313	-0.4380 to -0.2247	Yes	***	<0.001	B-C
EPZ vs. EPZ + 740Y-P	-0.1613	-0.2680 to -0.05470	Yes	**	0.006	B-D
740Y-P vs. EPZ + 740Y-P	0.1700	0.06336 to 0.2766	Yes	**	0.004	C-D
Test details	Mean 1	Mean 2	Mean Diff.	SE of diff.	n1	n2	q	DF
Model vs. EPZ	0.3553	0.1450	0.2103	0.03330	3	3	8.933	8
Model vs. 740Y-P	0.3553	0.4763	-0.1210	0.03330	3	3	5.139	8
Model vs. EPZ + 740Y-P	0.3553	0.3063	0.04900	0.03330	3	3	2.081	8
EPZ vs. 740Y-P	0.1450	0.4763	-0.3313	0.03330	3	3	14.07	8
EPZ vs. EPZ + 740Y-P	0.1450	0.3063	-0.1613	0.03330	3	3	6.852	8
740Y-P vs. EPZ + 740Y-P	0.4763	0.3063	0.1700	0.03330	3	3	7.220	8
