# Supplementary material for: PRMT5 inhibition suppresses the PI3K/AKT pathway to attenuate vascular smooth muscle cell pathological phenotype in intracranial aneurysm
Source: Front Neurol. 2026 Jun 18;17:1771196. doi: 10.3389/fneur.2026.1771196 (PMC13322850; doi:10.3389/fneur.2026.1771196)
Supplement: Supplementary file 1 [file Data_Sheet_1.ZIP › Statistical results/Ordinary one-way ANOVA of Fig5-OPN.csv]

Number of families	1
Number of comparisons per family	6
Alpha	0.05
Tukey's multiple comparisons test	Mean Diff.	95.00% CI of diff.	Below threshold?	Summary	Adjusted P Value
Model vs. EPZ	0.1197	0.001172 to 0.2382	Yes	*	0.05	A-B
Model vs. 740Y-P	-0.2043	-0.3228 to -0.08584	Yes	**	0.002	A-C
Model vs. EPZ + 740Y-P	-0.04967	-0.1682 to 0.06883	No	ns	0.56	A-D
EPZ vs. 740Y-P	-0.3240	-0.4425 to -0.2055	Yes	***	<0.001	B-C
EPZ vs. EPZ + 740Y-P	-0.1693	-0.2878 to -0.05084	Yes	**	0.008	B-D
740Y-P vs. EPZ + 740Y-P	0.1547	0.03617 to 0.2732	Yes	*	0.01	C-D
Test details	Mean 1	Mean 2	Mean Diff.	SE of diff.	n1	n2	q	DF
Model vs. EPZ	0.2310	0.1113	0.1197	0.03700	3	3	4.574	8
Model vs. 740Y-P	0.2310	0.4353	-0.2043	0.03700	3	3	7.810	8
Model vs. EPZ + 740Y-P	0.2310	0.2807	-0.04967	0.03700	3	3	1.898	8
EPZ vs. 740Y-P	0.1113	0.4353	-0.3240	0.03700	3	3	12.38	8
EPZ vs. EPZ + 740Y-P	0.1113	0.2807	-0.1693	0.03700	3	3	6.472	8
740Y-P vs. EPZ + 740Y-P	0.4353	0.2807	0.1547	0.03700	3	3	5.911	8
