# Supplementary material for: PRMT5 inhibition suppresses the PI3K/AKT pathway to attenuate vascular smooth muscle cell pathological phenotype in intracranial aneurysm
Source: Front Neurol. 2026 Jun 18;17:1771196. doi: 10.3389/fneur.2026.1771196 (PMC13322850; doi:10.3389/fneur.2026.1771196)
Supplement: Supplementary file 1 [file Data_Sheet_1.ZIP › Statistical results/Ordinary one-way ANOVA of Fig5-a-SMA.csv]

Number of families	1
Number of comparisons per family	6
Alpha	0.05
Tukey's multiple comparisons test	Mean Diff.	95.00% CI of diff.	Below threshold?	Summary	Adjusted P Value
Model vs. EPZ	-0.3490	-0.5099 to -0.1881	Yes	***	<0.001	A-B
Model vs. 740Y-P	0.3050	0.1441 to 0.4659	Yes	**	0.001	A-C
Model vs. EPZ + 740Y-P	0.1397	-0.02121 to 0.3005	No	ns	0.09	A-D
EPZ vs. 740Y-P	0.6540	0.4931 to 0.8149	Yes	***	<0.001	B-C
EPZ vs. EPZ + 740Y-P	0.4887	0.3278 to 0.6495	Yes	***	<0.001	B-D
740Y-P vs. EPZ + 740Y-P	-0.1653	-0.3262 to -0.004458	Yes	*	0.04	C-D
Test details	Mean 1	Mean 2	Mean Diff.	SE of diff.	n1	n2	q	DF
Model vs. EPZ	0.4893	0.8383	-0.3490	0.05024	3	3	9.825	8
Model vs. 740Y-P	0.4893	0.1843	0.3050	0.05024	3	3	8.586	8
Model vs. EPZ + 740Y-P	0.4893	0.3497	0.1397	0.05024	3	3	3.932	8
EPZ vs. 740Y-P	0.8383	0.1843	0.6540	0.05024	3	3	18.41	8
EPZ vs. EPZ + 740Y-P	0.8383	0.3497	0.4887	0.05024	3	3	13.76	8
740Y-P vs. EPZ + 740Y-P	0.1843	0.3497	-0.1653	0.05024	3	3	4.654	8
