# Supplementary material for: PRMT5 inhibition suppresses the PI3K/AKT pathway to attenuate vascular smooth muscle cell pathological phenotype in intracranial aneurysm
Source: Front Neurol. 2026 Jun 18;17:1771196. doi: 10.3389/fneur.2026.1771196 (PMC13322850; doi:10.3389/fneur.2026.1771196)
Supplement: Supplementary file 1 [file Data_Sheet_1.ZIP › Statistical results/Ordinary one-way ANOVA of FigS2B-PI3K.csv]

Number of families	1
Number of comparisons per family	6
Alpha	0.05
Tukey's multiple comparisons test	Mean Diff.	95.00% CI of diff.	Below threshold?	Summary	Adjusted P Value
Untreated vs. Ang II (0.1 μM)	-0.02667	-0.1669 to 0.1136	No	ns	0.93	A-B
Untreated vs. Ang II (0.5 μM)	-0.1900	-0.3302 to -0.04978	Yes	*	0.01	A-C
Untreated vs. Ang II (1 μM)	-0.2617	-0.4019 to -0.1214	Yes	**	0.001	A-D
Ang II (0.1 μM) vs. Ang II (0.5 μM)	-0.1633	-0.3036 to -0.02311	Yes	*	0.02	B-C
Ang II (0.1 μM) vs. Ang II (1 μM)	-0.2350	-0.3752 to -0.09478	Yes	**	0.003	B-D
Ang II (0.5 μM) vs. Ang II (1 μM)	-0.07167	-0.2119 to 0.06855	No	ns	0.41	C-D
Test details	Mean 1	Mean 2	Mean Diff.	SE of diff.	n1	n2	q	DF
Untreated vs. Ang II (0.1 μM)	0.3497	0.3763	-0.02667	0.04379	3	3	0.8613	8
Untreated vs. Ang II (0.5 μM)	0.3497	0.5397	-0.1900	0.04379	3	3	6.137	8
Untreated vs. Ang II (1 μM)	0.3497	0.6113	-0.2617	0.04379	3	3	8.451	8
Ang II (0.1 μM) vs. Ang II (0.5 μM)	0.3763	0.5397	-0.1633	0.04379	3	3	5.275	8
Ang II (0.1 μM) vs. Ang II (1 μM)	0.3763	0.6113	-0.2350	0.04379	3	3	7.590	8
Ang II (0.5 μM) vs. Ang II (1 μM)	0.5397	0.6113	-0.07167	0.04379	3	3	2.315	8
