# Supplementary material for: PRMT5 inhibition suppresses the PI3K/AKT pathway to attenuate vascular smooth muscle cell pathological phenotype in intracranial aneurysm
Source: Front Neurol. 2026 Jun 18;17:1771196. doi: 10.3389/fneur.2026.1771196 (PMC13322850; doi:10.3389/fneur.2026.1771196)
Supplement: Supplementary file 1 [file Data_Sheet_1.ZIP › Statistical results/Ordinary one-way ANOVA of FigS4A-cleaved caspase3.csv]

Number of families	1
Number of comparisons per family	6
Alpha	0.05
Tukey's multiple comparisons test	Mean Diff.	95.00% CI of diff.	Below threshold?	Summary	Adjusted P Value
Model vs. EPZ	-0.1370	-0.2381 to -0.03590	Yes	*	0.01	A-B
Model vs. 740Y-P	0.1520	0.05090 to 0.2531	Yes	**	0.006	A-C
Model vs. EPZ + 740Y-P	0.04733	-0.05377 to 0.1484	No	ns	0.48	A-D
EPZ vs. 740Y-P	0.2890	0.1879 to 0.3901	Yes	***	<0.001	B-C
EPZ vs. EPZ + 740Y-P	0.1843	0.08323 to 0.2854	Yes	**	0.002	B-D
740Y-P vs. EPZ + 740Y-P	-0.1047	-0.2058 to -0.003566	Yes	*	0.04	C-D
Test details	Mean 1	Mean 2	Mean Diff.	SE of diff.	n1	n2	q	DF
Model vs. EPZ	0.2780	0.4150	-0.1370	0.03157	3	3	6.137	8
Model vs. 740Y-P	0.2780	0.1260	0.1520	0.03157	3	3	6.809	8
Model vs. EPZ + 740Y-P	0.2780	0.2307	0.04733	0.03157	3	3	2.120	8
EPZ vs. 740Y-P	0.4150	0.1260	0.2890	0.03157	3	3	12.95	8
EPZ vs. EPZ + 740Y-P	0.4150	0.2307	0.1843	0.03157	3	3	8.257	8
740Y-P vs. EPZ + 740Y-P	0.1260	0.2307	-0.1047	0.03157	3	3	4.689	8
