# Supplementary material for: PRMT5 inhibition suppresses the PI3K/AKT pathway to attenuate vascular smooth muscle cell pathological phenotype in intracranial aneurysm
Source: Front Neurol. 2026 Jun 18;17:1771196. doi: 10.3389/fneur.2026.1771196 (PMC13322850; doi:10.3389/fneur.2026.1771196)
Supplement: Supplementary file 1 [file Data_Sheet_1.ZIP › Statistical results/Ordinary one-way ANOVA of FigS4B-transwell (6 h).csv]

Number of families	1
Number of comparisons per family	6
Alpha	0.05
Tukey's multiple comparisons test	Mean Diff.	95.00% CI of diff.	Below threshold?	Summary	Adjusted P Value
Model vs. EPZ	18.33	5.195 to 31.47	Yes	**	0.009	A-B
Model vs. 740Y-P	-18.33	-31.47 to -5.195	Yes	**	0.009	A-C
Model vs. EPZ + 740Y-P	4.333	-8.805 to 17.47	No	ns	0.72	A-D
EPZ vs. 740Y-P	-36.67	-49.81 to -23.53	Yes	***	<0.001	B-C
EPZ vs. EPZ + 740Y-P	-14.00	-27.14 to -0.8612	Yes	*	0.04	B-D
740Y-P vs. EPZ + 740Y-P	22.67	9.528 to 35.81	Yes	**	0.002	C-D
Test details	Mean 1	Mean 2	Mean Diff.	SE of diff.	n1	n2	q	DF
Model vs. EPZ	35.00	16.67	18.33	4.103	3	3	6.319	8
Model vs. 740Y-P	35.00	53.33	-18.33	4.103	3	3	6.319	8
Model vs. EPZ + 740Y-P	35.00	30.67	4.333	4.103	3	3	1.494	8
EPZ vs. 740Y-P	16.67	53.33	-36.67	4.103	3	3	12.64	8
EPZ vs. EPZ + 740Y-P	16.67	30.67	-14.00	4.103	3	3	4.826	8
740Y-P vs. EPZ + 740Y-P	53.33	30.67	22.67	4.103	3	3	7.813	8
