# Supplementary material for: PRMT5 inhibition suppresses the PI3K/AKT pathway to attenuate vascular smooth muscle cell pathological phenotype in intracranial aneurysm
Source: Front Neurol. 2026 Jun 18;17:1771196. doi: 10.3389/fneur.2026.1771196 (PMC13322850; doi:10.3389/fneur.2026.1771196)
Supplement: Supplementary file 1 [file Data_Sheet_1.ZIP › Statistical results/Unpaired t test of Fig1A-IHC.csv]

Table Analyzed	Fig1A-IHC
Column B	Model
vs.	vs.
Column A	Sham
Unpaired t test
P value	0.0033
P value summary	**
Significantly different (P < 0.05)?	Yes
One- or two-tailed P value?	Two-tailed
t	df	t=4.129	df=8
How big is the difference?
Mean of column A	3.400
Mean of column B	7.000
Difference between means (B - A) ± SEM	3.600 ± 0.8718
95% confidence interval	1.590 to 5.610
R squared (eta squared)	0.6807
F test to compare variances
F	DFn	Dfd	1.923	4	4
P value	0.5421
P value summary	ns
Significantly different (P < 0.05)?	No
Data analyzed
Sample size	column A	5
Sample size	column B	5
