# Supplementary material for: PRMT5 inhibition suppresses the PI3K/AKT pathway to attenuate vascular smooth muscle cell pathological phenotype in intracranial aneurysm
Source: Front Neurol. 2026 Jun 18;17:1771196. doi: 10.3389/fneur.2026.1771196 (PMC13322850; doi:10.3389/fneur.2026.1771196)
Supplement: Supplementary file 1 [file Data_Sheet_1.ZIP › Statistical results/Unpaired t test of FigS2A-IHC-P-PI3K.csv]

Table Analyzed	FigS3-IHC-P-PI3K
Column B	Model
vs.	vs.
Column A	Sham
Unpaired t test
P value	0.0157
P value summary	*
Significantly different (P < 0.05)?	Yes
One- or two-tailed P value?	Two-tailed
t	df	t=3.055	df=8
How big is the difference?
Mean of column A	4.000
Mean of column B	6.800
Difference between means (B - A) ± SEM	2.800 ± 0.9165
95% confidence interval	0.6865 to 4.913
R squared (eta squared)	0.5385
F test to compare variances
F	DFn	Dfd	1.800	4	4
P value	0.5831
P value summary	ns
Significantly different (P < 0.05)?	No
Data analyzed
Sample size	column A	5
Sample size	column B	5
