# Supplementary material for: PRMT5 inhibition suppresses the PI3K/AKT pathway to attenuate vascular smooth muscle cell pathological phenotype in intracranial aneurysm
Source: Front Neurol. 2026 Jun 18;17:1771196. doi: 10.3389/fneur.2026.1771196 (PMC13322850; doi:10.3389/fneur.2026.1771196)
Supplement: Supplementary file 2 [file Data_Sheet_2.ZIP]

Archive with 29 entries (28 files):
- Uncropped Western Blot Images/
- Uncropped Western Blot Images/Fig1C_GAPDH.jpg
- Uncropped Western Blot Images/Fig1C_PRMT5.jpg
- Uncropped Western Blot Images/Fig3A_GAPDH.jpg
- Uncropped Western Blot Images/Fig3A_H4R3me2s.jpg
- Uncropped Western Blot Images/Fig3A_Histone H4.jpg
- Uncropped Western Blot Images/Fig3A_MMP9.jpg
- Uncropped Western Blot Images/Fig3A_OPN.jpg
- Uncropped Western Blot Images/Fig3A_PRMT5.jpg
- Uncropped Western Blot Images/Fig3A_α-SMA.jpg
- Uncropped Western Blot Images/Fig3B_AKT.jpg
- Uncropped Western Blot Images/Fig3B_GAPDH.jpg
- Uncropped Western Blot Images/Fig3B_PI3K.jpg
- Uncropped Western Blot Images/Fig3B_p-AKT.jpg
- Uncropped Western Blot Images/Fig3B_p-PI3K.jpg
- Uncropped Western Blot Images/Fig4A_AKT.jpg
- Uncropped Western Blot Images/Fig4A_GAPDH.jpg
- Uncropped Western Blot Images/Fig4A_PI3K.jpg
- Uncropped Western Blot Images/Fig4A_p-AKT.jpg
- Uncropped Western Blot Images/Fig4A_p-PI3K.jpg
- Uncropped Western Blot Images/Fig5_GAPDH.jpg
- Uncropped Western Blot Images/Fig5_MMP9.jpg
- Uncropped Western Blot Images/Fig5_OPN.jpg
- Uncropped Western Blot Images/Fig5_α-SMA.jpg
- Uncropped Western Blot Images/FigS2_Cleaved caspase-3.jpg
- Uncropped Western Blot Images/FigS2_GAPDH.jpg
- Uncropped Western Blot Images/FigS3B_GAPDH.jpg
- Uncropped Western Blot Images/FigS3B_PI3K.jpg
- Uncropped Western Blot Images/FigS3B_p-PI3K.jpg
